# Supplementary material for: Procalcitonin to Predict Severity of Acute Cholangitis and Need for Urgent Biliary Decompression: Systematic Scoping Review
Source: J Clin Med. 2022 Feb 22;11(5):1155. doi: 10.3390/jcm11051155 (PMC8910914; doi:10.3390/jcm11051155)
Supplement: Supplementary file 1 [file jcm-11-01155-s001.zip]

Archive with 4 entries (3 files):
- jcm-1514695-supplementary/
- jcm-1514695-supplementary/jcm-1514694-Supplementary File S1.pdf
- jcm-1514695-supplementary/jcm-1514694-Supplementary File S2.pdf
- jcm-1514695-supplementary/jcm-1514694-Supplementary File S3.pdf
